# Supplementary material for: Tracing catchment fine sediment sources using the new SIFT (SedIment Fingerprinting Tool) open source software
Source: Sci Total Environ. 2018 Sep 1;635:838–58. doi: 10.1016/j.scitotenv.2018.04.126 (PMC6024566; doi:10.1016/j.scitotenv.2018.04.126)
Supplement: Supplementary Table 1 — The colour (A) and magnetic (B) signatures used, their method of calculation and the property they represent. Colour signatures are based upon their use by Viscarra Rossel et al. (2006) and Ray et al. (2004). [file mmc1.xlsx]

## Sheet: Sheet1
Name	Calculation	Property
(A) Colour signatures
Red (R)	Raw data	Reflected red light
Green (G)	Raw data	Reflected green light
Blue (B)	Raw data	Reflected blue light
HRGB	(2xG)-R –B	Hue
	4
IRGB	R+G+B	Light
	3	Intensity
SRGB	R-B	Chromatic information
	2
Saturation	(R-B) (R+B)	Spectra slope
Index (SI)
Hue Index (HI)	(2xR-G-B) (G-B)	Primary colours
Coloration Index (CI)	(R-G) (R+G)	Soil colour
Redness Index (RI)	R2	Hematite content
	(BxG3)
(B) Magnetic signatures
Low frequency susceptibility (χlf)	Raw data	All magnetic minerals
Frequency dependant susceptibility (χfd)	((clf - chf)/m)*100 (m = sample mass)	Ultrafine super paramagnetic grains
Susceptibility of anhysteretic (χARM) remanance magnetisation	ARM x 3.14 x 10	stable single domain ferrimagnetic grains
Saturation isothermal remanence magnetisation (1T) (SIRM)	Raw data	The majority of remanence carrying minerals
Back isothermal remanence magnetisation (-100mT) (IRM-100)	Raw data	Low coercivity ferrimagnetic grains
Hard isothermal remanence magnetisation (HIRM)	IRM1T/(1—(1 x (IRM100mT / IRM 1T)))/2	High coercivity haematite type minerals
