# Supplementary material for: Tracing catchment fine sediment sources using the new SIFT (SedIment Fingerprinting Tool) open source software
Source: Sci Total Environ. 2018 Sep 1;635:838–58. doi: 10.1016/j.scitotenv.2018.04.126 (PMC6024566; doi:10.1016/j.scitotenv.2018.04.126)
Supplement: Supplementary file 2 — Supplementary figures [file mmc2.zip]

Archive with 19 entries (19 files):
- SIFT Page 1.tif
- SIFT Page 2.tif
- SIFT Page 3.tif
- SIFT Page 4.tif
- SIFT Page 5.tif
- SIFT Page 6.tif
- SIFT Page 7.tif
- SIFT Page 8.tif
- SIFT Page 9.tif
- SIFT Page 10.tif
- SIFT Page 11.tif
- SIFT Page 12.tif
- SIFT Page 13.tif
- SIFT Page 14.tif
- SIFT Page 15.tif
- SIFT Page 16.tif
- SIFT Page 17.tif
- SIFT Page 18.tif
- SIFT Page 19.tif
